# Supplementary material for: Optimization of Lyophilized Hyperacute Serum (HAS) as a Regenerative Therapeutic in Osteoarthritis
Source: Int J Mol Sci. 2021 Jul 13;22(14):7496. doi: 10.3390/ijms22147496 (PMC8305834; doi:10.3390/ijms22147496)
Supplement: Supplementary file 1 [file ijms-22-07496-s001.zip]

Archive with 1 entries (1 files):
- ijms-1276630-supplementary.pdf
